# Supplementary material for: A gain-of-function mutation in BnaIAA13 disrupts vascular tissue and lateral root development in Brassica napus
Source: J Exp Bot. 2024 Jun 2;75(18):5592–610. doi: 10.1093/jxb/erae245 (PMC11427839; doi:10.1093/jxb/erae245)
Supplement: erae245_suppl_Supplementary_Tables_S1-S7 [file erae245_suppl_supplementary_tables_s1-s7.xlsx]

## Sheet: Table S1
Table S1. Primers used in this study.
Primer name	Forward primer (5’-3’)	Reverse primer (5’-3’)
Primers for map-based cloning
A-1-54	GGAGTAAGCAGCGAAAGAC	GGTCATCAGATTTTATTGCAG
A3-2-10	TGAAGGTCGTGAGAGAGAGTCA	AGGGTTGTGAGAGGAAACAAAA
A3-2-46	ACTGGAACACAAGAGCAGTGAA	AAAGCATGAATAGCAACACCCT
A3-3-32	GGGTGAAGAGTAAAGCACATCC	CACCGACGACTAAGAACCTCTC
A3-3-35	CACTCTCAAGGGTCTACCATCC	AAAGAGACAGGACGAAGCAGAG
A3-3-44	TGGAATACTAGGTGAGCCGAAT	GCATGGTGGATTGAGTGTAGAA
A3-6-29	TTGGTTTGGCCGGTTTATATC	CCAAGAAGTGGAAAATCGAGAG
A3-7-19	TTGACGGAAAATCACTAGGAGG	ACCTTCGCTCACAGGTTACTTC
A3-7-24	CTCGCGTTTTCTCTCCTGTTAT	ATCCTCTATTCTGCTCCCATCA
A3-7-47	AATCAAACCATACACCTCTGGC	TTTCGCATATCTCATCTACCGA
A3-7-63	ACCGCTGAAACTCGCTAAAAT	CAATAGTTAGTCCGGTGGAACG
A3-11-16	TAATGGCAGATGGTGAAGTCTG	TCGATGAGGCTTGGTAATGTATC
IP2-30	CTAGGGCCAAAGCTTTCTGTCTTAACAC	CCTTGGATCCTCTTTCACTCTCATTCC
IP3-2	GTTGCTTTGGTCTACAATGTTTCTATG	CAAGGCTTCCGACACTAATCC
Primer for BnaA03.IAA13 sequecing
A3-IAA13	AGGTTGATTCACTGTCCAAAATTCAG	CATAGATACACCACACATTCATGCTG
Primers for vector construction.
H-iaa13	attcgagctcggtacccgggAGGTTGATTCACTGTCCAAAATTC	tgcatgcctgcaggtcgactCATAGATACACCACACATTCATGCT
H-SNP	tgcatgcctgcaggtcgactCATAGATACACCACACATTCATGCT	tgcatgcctgcaggtcgactctagaGAGTTGTTTCTGCACGAGT
H-SNP1	ATAGGTGGCCATTCCACAACTTGAC	AGTCAAGTTGTGGAATGGCCACCTATT
H-SNP2	AGAACATATCTTTCAGTGTCTGCGCC	TTGGCGCAGACACTGAAAGATATGTTCT
pMDC83-IAA13	ttagcttgcatgcctgcaggATGATTACTGAGCTTGAGATGGGG	ctcattttttctaccggtacAACAGGTTTGTTTCTTTGCCTCT
GUS-IAA13	tgcatgcctgcaggtcgactCTTACAAGAAAAAAGTAGTGAATGTTG	taagggactgaccacccgggGAGTGTTTTGGAAGTTAAGGAC
JW771-IAA13	acgggggacgagctcggtacATGATTACTGAGCTTGAGATGGGG	cgggacgcgtacgaatctggAACAGGTTTGTTTCTTTGCCT
JW772-TIR1	cgtacgcgtcccgggggtacATGTATAAGCGAGTGTCGTTATCG	acgaacgaaagctctgcaggGTAGTGACCATTTCCCTGGCA
Note:H-iaa13 and H-SNP are complementary vector primers; H-SNP1 and H-SNP2 are primers for site-specific mutagenesis.
Primers for qRT-PCR.
RT-IAA13	CTGGGACTAGGGCTGAGTCT	TCCTTAGCTGACTTTGTGGCTTG
RT-CKX5	ACACAAGGCCGAATTGAAGC	TTCACCGTCCGTTAAAGCTG
RT-IAA4	GCAACAGAGCTGAGATTGGG	TGGAGCACCATCCATACTTACT
RT-GH3.9	GCGTTTCTCCGTGCAATCTC	GGCCAGAGCTGACACAGAAT
RT-SAUR15	GGAGTTTCTTGGGTGCTAAGC	TGGTATTGTTAAGCCGCCCA
RT-ARR4	CCAGAGACGGTGGTGTTTCT	AGAAATTCCAGAGCACGCCA
RT-IAA14	GAAACCGTTGAAAGTCCGGC	TCATTGCCTCCTCTGCTTCG
RT-IAA6	ATGGCCACCTGTGTGTTCTT	CTTACCCTCCTTCGCCACTC
RT-GH3.17	GCTCAGCCCATCACAGAACT	GGCCATTAGACCTGACGGAG
RT-SAUR30	CAGAGTCCAAAACAGAGTCCGA	GGCTCAAGAACACCAACGGA
RT-AHP4	AGTGGCACTCATCAAGCAGT	TCGTGCTGCTTCCCTTAAACT
RT-CKX1	GGTCACTCGCTTCAAGGACA	ATGCTTGACCGCTGATTCCA
RT-LBD11	TGTACTAAGCCCTTGTGCGG	TCCGGCTTCATAGACCATGC
RT-CKX7	ACGGAGTTGGACGTCGTTAC	GGTCAGCACCGTTGACAAAC
RT-SRS5	TAGCCCAACTCGCTTCCTTG	ATCGCCGGTGAGTTAACCTC
RT-WOX4	CTCCTTCTTCTTCCTCCGGC	CCCGTACTTACCGAGTTGCA
RT-LBD16	GTGTTTGGAGCAAGCAACGT	GCCAGCTATCTGTGCCTTCA
RT-LBD18	TATCTACGGTTGCGTCGCTC	ATGCCGAAGAAGACGTCGTT
RT-IAA32	TCGCAGCCCAGCTATAACAG	ACAACCTCAATCCCGACACG
RT-GH3.6	TTAAACGACACGGGCTCGAA	CTGGTCCATCACAGGCATCA
RT-ARR15	AGAGTGGGACTAGGGCTCTG	AGCAAAAACTCCTCTGCTCCT
Actin2	GTTGGGATGAACCAGAAGGA	CTTACAATTTCCCGCTCTGC
Actin7	GTTCTCAGTGGTGGTTCCAC	GAAATCCACATCTGTTGGAAGG
BnaActin7	ACGAGCTACCTGACGGACAAG	GAGCGACGGCTGGAAGAGTA
BnaENTH	GTTTAGACCCGTTGCTGCTC	TTGTCCATCTCAGCCATTTG
Primers for CAPS marker.
CAPS-IAA13	GGCTCTAAACGAGCTGCC	CTCGAAGCCTTTTCACCGAC
dCAPS-SNP1-R	--	GTGAGATCCAATAGATGGCCAT

## Sheet: Table S2
Table S2. Differential SNPs information using Brassica 50 K SNP BeadChip Array analysis.
Index	Chr.	Position(bp)	Hsa pools			Lsb pools			Parents
		Position(bp)	Hs1	Hs2	Hs3	Ls1	Ls2	Ls3	T16	B409
SNP01617	A03	10410850	AB	AB	AB	AA	AA	AA	AA	AB
SNP16979	A03	4642911	AB	AB	AB	BB	BB	BB	BB	AB
SNP16985	A03	6000048	BB	BB	BB	NC	NC	NC	NC	BB
SNP16986	A03	6000581	BB	BB	BB	NC	NC	NC	NC	BB
SNP17935	A03	6053114	NC	NC	NC	AA	AA	AA	AA	NC
SNP17938	A03	6053117	AB	AB	AB	BB	BB	BB	BB	AB
SNP19267	A03	6870623	AB	AB	AB	BB	BB	BB	BB	AB
SNP19801	A03	9351038	AB	AB	AB	BB	BB	BB	BB	AB
SNP21310	A03	4313840	AA	AA	AA	AB	AB	AB	AB	AA
SNP24170	A03	15753837	AB	AB	AB	AA	AA	AA	AA	AB
SNP24290	A03	5450408	AB	AB	AB	BB	BB	BB	BB	AB
SNP24445	A03	21654857	BB	BB	BB	AB	AB	AB	AB	BB
SNP26861	A03	6107134	AB	AB	AB	BB	BB	BB	BB	AB
SNP27056	A03	4015466	AB	AB	AB	AA	AA	AA	AA	AB
SNP27987	A03	5377928	BB	BB	BB	AB	AB	AB	AB	BB
SNP29491	A03	3188572	AB	AB	AB	BB	BB	BB	BB	AB
SNP30096	A03	7577904	BB	BB	BB	AA	AA	AA	AA	BB
SNP32532	A03	7853834	AA	AA	AA	NC	NC	NC	NC	AA
SNP35397	A03	8486008	AB	AB	AB	AA	AA	AA	AA	AB
SNP36169	A03	9324199	AB	AB	AB	AA	AA	AA	AA	AB
SNP36215	A03	5538270	AB	AB	AB	BB	BB	BB	BB	AB
SNP37280	A03	8293649	AB	AB	AB	BB	BB	BB	BB	AB
SNP39421	A03	8351505	BB	BB	BB	AA	AA	AA	AA	BB
SNP39448	A03	12830831	AA	AA	AA	NC	NC	NC	NC	AA
SNP40914	A03	7412058	AA	AA	AA	NC	NC	NC	NC	AA
SNP02285	A04	2567027	AB	AB	AB	AA	AA	AA	AA	AB
SNP02435	A04	8805675	BB	BB	BB	AA	AA	AA	AA	BB
SNP02454	A04	9257589	AB	AB	AB	AA	AA	AA	AA	AB
SNP02463	A04	9654864	BB	BB	BB	AA	AA	AA	AA	BB
SNP02468	A04	10000868	AA	AA	AA	BB	BB	BB	BB	AA
SNP02472	A04	10088603	BB	BB	BB	AA	AA	AA	AA	BB
SNP02475	A04	10434969	AB	AB	AB	AA	AA	AA	AA	AB
SNP02485	A04	10672871	BB	BB	BB	AA	AA	AA	AA	BB
SNP02494	A04	10979452	BB	BB	BB	AA	AA	AA	AA	BB
SNP02514	A04	11264072	BB	BB	BB	AA	AA	AA	AA	BB
SNP02515	A04	11276750	BB	BB	BB	AA	AA	AA	AA	BB
SNP26645	A09	29492849	NC	NC	NC	AB	AB	AB	AB	NC
SNP28782	C01	7569697	NC	NC	NC	AA	AA	AA	AA	NC
SNP24197	C03	10327846	AB	AB	AB	BB	BB	BB	BB	AB
SNP25528	C03	10301047	AB	AB	AB	BB	BB	BB	BB	AB
SNP26074	C03	9305461	AB	AB	AB	AA	AA	AA	AA	AB
SNP30357	C03	10295548	AB	AB	AB	BB	BB	BB	BB	AB
SNP30871	C03	4530084	AB	AB	AB	BB	BB	BB	BB	AB
SNP32803	C03	10328695	AB	AB	AB	AA	AA	AA	AA	AB
SNP36152	C03	9069602	BB	BB	BB	AB	AB	AB	AB	BB
SNP38065	C03	10306494	AB	AB	AB	AA	AA	AA	AA	AB
SNP41220	C03	11567691	AB	AB	AB	AA	AA	AA	AA	AB
SNP30434	C04	11791331	NC	NC	NC	AA	AA	AA	AA	NC
SNP13187	C06	3578323	AB	AB	AB	AA	AA	AA	AA	AB
aHs：High stem
bLs：Low stem

## Sheet: Table S3
Table S3.Candidate gene analysis.
Gene ID	Arabidopsis homologous gene	Function Description	sequence variation
BnaA03T0160500ZS	AT2G33255	Haloacid dehalogenase-like hydrolase (HAD) superfamily protein	No variation
BnaA03T0160600ZS	AT2G33310	Auxin induced gene, IAA13	Two SNPs(G--A) in the second exon
BnaA03T0160700ZS	AT3G30730	hypothetical protein	Insertion of a thymine on the second intron
BnaA03T0160800ZS	AT2G33360	cadherin EGF LAG seven-pass G-type receptor	No variation
BnaA03T0160900ZS	AT2G33380	Encodes a calcium binding protein whose mRNA is induced upon treatment with NaCl, ABA and in response to dessication	Deletion of an adenine on the first intron
BnaA03T0161000ZS	AT2G33390	hypothetical protein	No variation
BnaA03T0161100ZS	AT2G33410	RNA-binding (RRM/RBD/RNP motifs) family protein	No variation
BnaA03T0161200ZS	AT2G33420	hypothetical protein	No variation
BnaA03T0161300ZS	AT1G20940	F-box family protein	No variation
BnaA03T0161400ZS	AT2G33435	RNA-binding (RRM/RBD/RNP motifs) family protein	No variation
BnaA03T0161500ZS	AT2G33460	CRIB domain-containing protein RIC1	No variation

## Sheet: Table S4
Table S4. Plant hormone signal transduction differentially expressed genes in stem transcriptome data.
Gene ID	baseMean_CK	baseMean_T	FCa(T/CK)2	log2(FCa)	padj	functional annotation	regulation
AT5G43700	2694.99	1279.16	0.474644	-1.07508	2.15e-08	Aux/IAA	Down
AT1G15580	39.7445	10.9622	0.275818	-1.85821	0.0227211	Aux/IAA	Dowm
AT5G13370	224.599	97.6278	0.434676	-1.20199	0.000218037	GH3	Dowm
AT2G47750	967.719	366.165	0.37838	-1.40209	3.13e-11	GH3	Dowm
AT4G38840	602.342	236.614	0.392823	-1.34805	1.49e-07	SAUR	Dowm
AT4G38850	307.219	126.663	0.412288	-1.27827	0.020127	SAUR	Dowm
AT4G38860	1797.92	679.674	0.378033	-1.40342	4.51e-10	SAUR	Dowm
AT5G18010	135.271	64.5162	0.47694	-1.06812	0.00924605	SAUR	Dowm
AT5G18020	363.335	148.019	0.407391	-1.29552	0.00540076	SAUR	Dowm
AT5G18030	497.61	159.927	0.321391	-1.6376	1.14e-10	SAUR	Dowm
AT5G18060	206.118	66.8092	0.324131	-1.62535	0.000125236	SAUR	Dowm
AT5G18080	437.783	168.858	0.385713	-1.3744	4.47e-06	SAUR	Dowm
AT3G03850	416.839	154.926	0.371669	-1.42791	0.000103092	SAUR	Dowm
AT3G03840	289.282	100.829	0.34855	-1.52056	7.68e-08	SAUR	Dowm
AT3G03830	131.785	53.2294	0.40391	-1.30789	0.00106254	SAUR	Dowm
AT3G03820	417.455	203.901	0.488438	-1.03375	8.93e-05	SAUR	Dowm
AT1G16510	101.972	35.2794	0.34597	-1.53128	0.215286	SAUR	Dowm
AT4G34750	279.991	130.843	0.467313	-1.09754	0.000251617	SAUR	Dowm
AT1G75580	36.0769	4.52117	0.12532	-2.99631	0.000430941	SAUR	Dowm
AT1G56150	71.6395	20.6329	0.288011	-1.79581	0.00134997	SAUR	Dowm
AT3G12830	88.0176	27.4193	0.31152	-1.6826	0.000600308	SAUR	Dowm
AT1G59940	123.665	14.1594	0.114498	-3.12661	1.3e-08	ARR	Dowm
AT1G10470	813.616	296.015	0.363827	-1.45868	1.64e-05	ARR	Dowm
AT5G62920	62.7102	28.3212	0.45162	-1.14682	0.0750127	ARR	Dowm
AT1G19050	289.609	61.9959	0.214067	-2.22386	3.72e-05	ARR	Dowm
AT3G57040	716.858	312.134	0.435419	-1.19952	1.58e-05	ARR	Dowm
AT2G38310	2097.69	942.222	0.449172	-1.15466	0.00100352	PYL	Dowm
AT2G40330	63.7914	15.2259	0.238683	-2.06683	0.0386928	PYL	Dowm
AT4G01026	83.205	34.0643	0.409402	-1.28841	0.0148593	PYL	Dowm
AT5G53160	1223.19	592.517	0.484402	-1.04572	0.0802841	PYL	Dowm
AT4G14550	56.0047	145.033	2.58965	1.37276	0.000499555	Aux/IAA	Up
AT1G52830	75.2645	200.676	2.66628	1.41483	0.00542972	Aux/IAA	Up
AT1G28130	12.2967	125.026	10.1674	3.34588	2.99e-14	GH3	Up
AT2G23170	18.3556	60.846	3.31484	1.72894	0.0039895	GH3	Up
AT5G53590	295.984	593.255	2.00435	1.00314	4.06e-05	SAUR	Up
AT4G12410	5.06944	21.4677	4.23472	2.08227	0.0823418	SAUR	Up
AT3G57130	0.337714	8.59034	25.4367	4.66884	0.176151	NPR	Up
AT1G77920	89.5515	276.18	3.08404	1.62482	0.000541445	TGA	Up
AT1G19180	17.1352	342.959	20.0149	4.323	0.0807275	TIFY	Up
AT3G16360	28.6719	105.064	3.66434	1.87355	2.43e-05	AHP	Up
AT5G59220	4.39401	47.4541	10.7997	3.43292	0.0827555	SAG	Up
aFC:FoldChange

## Sheet: Table S5
Table S5. Plant hormone signal transduction differentially expressed genes in root transcriptome data.
Gene ID	baseMean_WT	baseMean_iaa	FCa(T/CK)2	log2(FCa)	padj	functional annotation	regulation
AT1G48660	4.15377	2.01	0.52	-1.0094	0.112678	GH3	Down
AT1G19840	142.205	68.2345	0.479833	-1.05939	0.0250207	SUAR	Dowm
AT2G26040	126.083	52.6225	0.417364	-1.26062	1.1e-06	PYL	Dowm
AT5G45870	8.86547	1.47205	0.166043	-2.59037	0.0749861	PYL	Dowm
AT4G34160	775.589	374.262	0.482552	-1.05124	4.4e-16	CYCD	Dowm
AT1G15580	4.72381	24.3364	5.15187	2.3651	0.000904666	Aux/IAA	Up
AT2G01200	3.73054	20.2461	5.42713	2.44019	0.00134674	Aux/IAA	Up
AT4G37390	217.84	855.975	3.92938	1.9743	1.5e-51	GH3	Up
AT2G23170	48.4937	256.177	5.28268	2.40127	5.12e-21	GH3	Up
AT4G27260	449.301	1731.63	3.85404	1.94637	3.64e-66	GH3	Up
AT5G54510	512.645	1192.59	2.32635	1.21807	2.19e-25	GH3	Up
AT1G23160	176.035	365.762	2.07779	1.05505	5.99e-11	GH3	Up
AT3G03820	3.41	6.61241	2.42	1.54624	0.0091923	SAUR	Up
AT4G22620	2.69385	16.9233	6.28222	2.65127	0.00328923	SAUR	Up
AT4G12410	6.69625	18.7851	2.80532	1.48816	0.075373	SAUR	Up
AT5G10990	40.1523	95.9992	2.39088	1.25754	0.0067917	SAUR	Up
AT1G74890	24.9448	57.5203	2.3059	1.20533	0.00223128	ARR	Up
AT3G56380	12.4593	44.5541	3.57597	1.83834	5.45e-05	ARR	Up
AT5G42750	73.1862	150.882	2.06162	1.04378	1.05e-05	BKI	Up
AT4G33720	40.5968	314.134	7.7379	2.95194	6.79e-31	CAPE	Up
AT5G25350	1069.19	2294.43	2.14596	1.10162	6.62e-08	EBF	Up
AT5G21120	22.4986	78.4635	3.48748	1.80219	9.74e-08	EIL	Up
AT3G23240	3.3002	16.9129	5.1248	2.3575	0.0101421	ERF	Up
aFC:FoldChange

## Sheet: Table S6 
Table S6. DEGs related to root development in transcriptome
GO.ID	Category	Term	Up	Down	DEG	Up_gene	Down_gene
GO:0048527	BP	lateral root development	6	16	22	AT1G13260(RAV1);AT2G42430(LBD16);AT2G45420(LBD18);AT3G58190(LBD29);AT4G37295(-);AT5G26930(GATA23)	AT1G08090(NRT2.1);AT1G10370(GSTU17);AT1G21210(WAK4);AT1G64670(BDG1);AT1G72490(-);AT1G77110(PIN6);AT2G18480(PLT3);AT3G15170(NAC054);AT3G30260(AGL79);AT3G50610(CEP9);AT3G60650(-);AT4G37060(PLP5);AT5G10510(AIL6);AT5G57390(AIL5);AT5G65510(AIL7);AT5G66815(CEP5)
GO:0010311	BP	lateral root formation	3	7	10	AT2G42430(LBD16);AT2G45420(LBD18);AT3G58190(LBD29)	AT2G18480(PLT3);AT3G30260(AGL79);AT4G37060(PLP5);AT5G10510(AIL6);AT5G57390(AIL5);AT5G65510(AIL7);AT5G66815(CEP5)
GO:0010102	BP	lateral root morphogenesis	3	8	11	AT2G42430(LBD16);AT2G45420(LBD18);AT3G58190(LBD29)	AT1G72490(-);AT2G18480(PLT3);AT3G30260(AGL79);AT4G37060(PLP5);AT5G10510(AIL6);AT5G57390(AIL5);AT5G65510(AIL7);AT5G66815(CEP5)
GO:0048364	BP	root development	15	27	42	AT1G13260(RAV1);AT1G31670(-);AT1G65570(-);AT1G66700(PXMT1);AT2G05520(GRP3);AT2G42430(LBD16);AT2G45420(LBD18);AT3G01730(-);AT3G58190(LBD29);AT3G62680(PRP3);AT4G01060(ETC3);AT4G37295(-);AT5G04340(ZAT6);AT5G05500(-);AT5G26930(GATA23)	AT1G08090(NRT2.1);AT1G10370(GSTU17);AT1G13620(RGF2);AT1G21210(WAK4);AT1G64670(BDG1);AT1G72490(-);AT1G77110(PIN6);AT2G18470(PERK4);AT2G18480(PLT3);AT3G15170(NAC054);AT3G20880(WIP4);AT3G30260(AGL79);AT3G45610(DOF3.2);AT3G50610(CEP9);AT3G60650(-);AT4G11880(AGL14);AT4G23340(-);AT4G37060(PLP5);AT5G10510(AIL6);AT5G12330(LRP1);AT5G25460(-);AT5G57390(AIL5);AT5G60810(RGF1);AT5G65510(AIL7);AT5G66700(ATHB-5…
GO:2000280	BP	regulation of root development	4	4	8	AT1G31670(-);AT1G66700(PXMT1);AT4G37295(-);AT5G04340(ZAT6)	AT1G77110(PIN6);AT3G50610(CEP9);AT5G66815(CEP5);AT5G66816(CEP6)
GO:0010015	BP	root morphogenesis	7	14	21	AT2G42430(LBD16);AT2G45420(LBD18);AT3G01730(-);AT3G58190(LBD29);AT3G62680(PRP3);AT4G01060(ETC3);AT5G05500(-)	AT1G13620(RGF2);AT1G72490(-);AT1G77110(PIN6);AT2G18480(PLT3);AT3G30260(AGL79);AT4G11880(AGL14);AT4G23340(-);AT4G37060(PLP5);AT5G10510(AIL6);AT5G25460(-);AT5G57390(AIL5);AT5G60810(RGF1);AT5G65510(AIL7);AT5G66815(CEP5)
GO:2000023	BP	regulation of lateral root development	1	2	3	AT4G37295(-)	AT1G77110(PIN6);AT3G50610(CEP9)
GO:1901332	BP	negative regulation of lateral root development	1	1	2	AT4G37295(-)	AT1G77110(PIN6)
GO:2000069	BP	regulation of post-embryonic root development	1	2	3	AT4G37295(-)	AT1G77110(PIN6);AT3G50610(CEP9)
GO:0010082	BP	regulation of root meristem growth	0	3	3	-	AT1G13620(RGF2);AT4G11880(AGL14);AT5G60810(RGF1)
GO:0080181	BP	lateral root branching	0	1	1	-	AT1G72490(-)
GO:0010449	BP	root meristem growth	0	3	3	-	AT1G13620(RGF2);AT4G11880(AGL14);AT5G60810(RGF1)
GO:0090057	BP	root radial pattern formation	0	1	1	-	AT3G45610(DOF3.2)
GO:0048767	BP	root hair elongation	2	2	4	AT3G01730(-);AT5G05500(-)	AT1G77110(PIN6);AT4G23340(-)
GO:0080022	BP	primary root development	0	2	2	-	AT3G20880(WIP4);AT5G66815(CEP5)
GO:0035618	CC	root hair	0	1	1	-	AT1G51340(DTX42)
GO:0048829	BP	root cap development	1	0	1	AT1G65570(-)	-
GO:0010053	BP	root epidermal cell differentiation	4	2	6	AT3G01730(-);AT3G62680(PRP3);AT4G01060(ETC3);AT5G05500(-)	AT1G77110(PIN6);AT4G23340(-)
GO:0048765	BP	root hair cell differentiation	3	2	5	AT3G01730(-);AT4G01060(ETC3);AT5G05500(-)	AT1G77110(PIN6);AT4G23340(-)
GO:0080147	BP	root hair cell development	2	2	4	AT3G01730(-);AT5G05500(-)	AT1G77110(PIN6);AT4G23340(-)

## Sheet: Table S7
Table S7. Key transcription factors differentially expressed in root Transcriptome.
Gene ID	Symbol	Family	regulation
AT2G28500	LBD11	LBD	Down
AT2G31310	LBD14	LBD	Up
AT2G42430	LBD16	LBD	Up
AT2G42440	LBD17	LBD	Up
AT2G45420	LBD18	LBD	Up
AT3G27650	LBD25	LBD	Up
AT3G58190	LBD29	LBD	Up
AT1G16530	LBD3	LBD	Down
AT5G06080	LBD33	LBD	Up
AT5G12330	LRP1	SRS	Down
AT5G66350	SHI	SRS	Down
AT3G51060	SRS1	SRS	Down
AT4G36260	SRS2	SRS	Down
AT2G18120	SRS4	SRS	Down
AT1G75520	SRS5	SRS	Down
AT1G19790	SRS7	SRS	Down
AT1G46480	WOX4	WOX	Down
